# Supplementary material for: Tyrosine kinase fusion genes in pediatric BCR-ABL1-like acute lymphoblastic leukemia
Source: Oncotarget. 2016 Nov 22;8(3):4618–28. doi: 10.18632/oncotarget.13492 (PMC5354859; doi:10.18632/oncotarget.13492)
Supplement: Supplementary file 3 [file oncotarget-08-4618-s003.xlsx]

## Sheet: Supplemental Table S3
Supplemental Table S3. Overview of tyrosine kinase fusion detection on patient cohort
					CopyNumberArray			CopyNumberMLPA		GeneExpression	FISH	TargetedLocusAmplification	RTPCR
Patient_order	Patient_code	TK fusion	Subtype	Karyotype	arrayCGH_Platform	iAMP21	dic(9;20)	MLPA_Platform	EBF1 exon 16 single deletion	GeneExpression_Platform	BreakApart_Probes	TLA_Platform	TKfusion_Panel	EBF1 + PDGFRB	PAX5 + JAK2e19	NUPe20 + ABL1	RANBP2 + ABL1	ETV6e5 + ABL1	RCSD1 + ABL1	STRN3 + JAK2	ETV6e5 + NTRK3	SNX2 + ABL1	RCSD1 + ABL2	PAG1 + ABL2	ZC3HAV1 + ABL2	SSBP2e12 + CSF1R	MYH9 + IL2RB	BCR + JAK2e18	ATF7IP + JAK2	EBF1e14 + JAK2	ETV6e3 + JAK2	PPFIBP + JAK2	SSBP2e7 + JAK2	TPR + JAK2	TNIP1 + PDGFRB	ZEB2 + PDGFRB	MYB + TYK2	ZMIZ1 + ABL1	TERF2e10 + JAK2	SSBP2e12 + PDGFRB	SSBP2e7 + PDGFRB	EBF1e11 + CSF1R	PAG1 + ABL1	ZC3HAV1 + ABL1	NUPe20 + ABL2	RANBP2 + ABL2	ETV6e5 + ABL2	SNX2 + ABL2	ZMIZ1 + ABL2
1	A132	rtpcr2014_neg	BCR-ABL1-like B-other					P335	no	Affymetrix U133 Plus2			rtpcr2014	neg	neg	neg	neg	neg	neg	neg	neg	neg	neg	neg	neg	neg	neg	neg	neg	neg	neg	neg	neg	neg	neg	neg	neg	neg	neg	neg	neg	neg	neg	neg	neg	neg	neg	neg	not tested
2	A237	rtpcr2014_neg	BCR-ABL1-like B-other					P335	no	Affymetrix U133 Plus2			rtpcr2014	neg	neg	neg	neg	neg	neg	neg	neg	neg	neg	neg	neg	neg	neg	neg	neg	neg	neg	neg	neg	neg	neg	neg	neg	neg	neg	neg	neg	neg	neg	neg	neg	neg	neg	neg	neg
3	A396	rtpcr2012_neg	BCR-ABL1-like B-other	1	Agilent 180K	no	no	P335	no	Affymetrix U133 Plus2			rtpcr2012	neg	neg	neg	neg	neg	neg	neg	not tested	not tested	not tested	not tested	not tested	not tested	not tested	not tested	not tested	not tested	not tested	not tested	not tested	not tested	not tested	not tested	not tested	not tested	not tested	not tested	not tested	not tested	not tested	not tested	not tested	not tested	not tested	not tested	not tested
4	A30	rtpcr2012_neg	BCR-ABL1-like B-other	1	Agilent 180K	no	no	P335	no	Affymetrix U133 Plus2			rtpcr2012	neg	neg	neg	neg	neg	neg	neg	not tested	not tested	not tested	not tested	not tested	not tested	not tested	not tested	not tested	not tested	not tested	not tested	not tested	not tested	not tested	not tested	not tested	not tested	not tested	not tested	not tested	not tested	not tested	not tested	not tested	not tested	not tested	not tested	not tested
5	A73	rtpcr2012_neg	BCR-ABL1-like B-other	1		no	no	P335	no	Affymetrix U133 Plus2			rtpcr2012	neg	neg	neg	neg	neg	neg	neg	not tested	not tested	not tested	not tested	not tested	not tested	not tested	not tested	not tested	not tested	not tested	not tested	not tested	not tested	not tested	not tested	not tested	not tested	not tested	not tested	not tested	not tested	not tested	not tested	not tested	not tested	not tested	not tested	not tested
6	A81	rtpcr2014_neg	BCR-ABL1-like B-other	1	Agilent 180K	no	no	P335	no	Affymetrix U133 Plus2			rtpcr2014	neg	neg	neg	neg	neg	neg	neg	neg	neg	neg	neg	neg	neg	neg	neg	neg	neg	neg	neg	neg	neg	neg	neg	neg	neg	neg	neg	neg	neg	neg	neg	neg	neg	neg	neg	neg
7	A92	rtpcr2014_neg	BCR-ABL1-like B-other	1	Agilent 180K	no	no	P335	no	Affymetrix U133 Plus2			rtpcr2014	neg	neg	neg	neg	neg	neg	neg	neg	neg	neg	neg	neg	neg	neg	neg	neg	neg	neg	neg	neg	neg	neg	neg	neg	neg	neg	neg	neg	neg	neg	neg	neg	neg	neg	neg	neg
8	A117	rtpcr2014_neg	BCR-ABL1-like B-other		Agilent 180K	no	yes	P335	no	Affymetrix U133 Plus2			rtpcr2014	neg	neg	neg	neg	neg	neg	neg	neg	neg	neg	neg	neg	neg	neg	neg	neg	neg	neg	neg	neg	neg	neg	neg	neg	neg	neg	neg	neg	neg	neg	neg	neg	neg	neg	neg	not tested
9	A135	rtpcr2014_neg	BCR-ABL1-like B-other		Agilent 180K	no	no	P335	no	Affymetrix U133 Plus2			rtpcr2014	neg	neg	neg	neg	neg	neg	neg	neg	neg	neg	neg	neg	neg	neg	neg	neg	neg	neg	neg	neg	neg	neg	neg	neg	neg	neg	neg	neg	neg	neg	neg	neg	neg	neg	neg	neg
10	A70	rtpcr2012_neg	BCR-ABL1-like B-other	1	Agilent 180K	no	yes	P335	no	Affymetrix U133 Plus2			rtpcr2012	neg	neg	neg	neg	neg	neg	neg	not tested	not tested	not tested	not tested	not tested	not tested	not tested	not tested	not tested	not tested	not tested	not tested	not tested	not tested	not tested	not tested	not tested	not tested	not tested	not tested	not tested	not tested	not tested	not tested	not tested	not tested	not tested	not tested	not tested
11	R35	rtpcr2012_neg	BCR-ABL1-like B-other		Agilent 180K	no	no	P335	no	Affymetrix U133 Plus2			rtpcr2012	neg	neg	neg	neg	neg	neg	neg	not tested	not tested	not tested	not tested	not tested	not tested	not tested	not tested	not tested	not tested	not tested	not tested	not tested	not tested	not tested	not tested	not tested	not tested	not tested	not tested	not tested	not tested	not tested	not tested	not tested	not tested	not tested	not tested	not tested
12	R68	rtpcr2012_neg	BCR-ABL1-like B-other	1		no	no	P335	no	Affymetrix U133 Plus2			rtpcr2012	neg	neg	neg	neg	neg	neg	neg	not tested	not tested	not tested	not tested	not tested	not tested	not tested	not tested	not tested	not tested	not tested	not tested	not tested	not tested	not tested	not tested	not tested	not tested	not tested	not tested	not tested	not tested	not tested	not tested	not tested	not tested	not tested	not tested	not tested
13	R71	rtpcr2012_neg	BCR-ABL1-like B-other					P335	no	Affymetrix U133 Plus2			rtpcr2012	neg	neg	neg	neg	neg	neg	neg	not tested	not tested	not tested	not tested	not tested	not tested	not tested	not tested	not tested	not tested	not tested	not tested	not tested	not tested	not tested	not tested	not tested	not tested	not tested	not tested	not tested	not tested	not tested	not tested	not tested	not tested	not tested	not tested	not tested
14	A148	rtpcr2014_neg	BCR-ABL1-like B-other		Agilent 180K	no	yes	P335	no	Affymetrix U133 Plus2			rtpcr2014	neg	neg	neg	neg	neg	neg	neg	neg	neg	neg	neg	neg	neg	neg	neg	neg	neg	neg	neg	neg	neg	neg	neg	neg	neg	neg	neg	neg	neg	neg	neg	neg	neg	neg	neg	neg
15	A150	rtpcr2014_neg	BCR-ABL1-like B-other		Agilent 180K	no	yes	P335	no	Affymetrix U133 Plus2			rtpcr2014	neg	neg	neg	neg	neg	neg	neg	neg	neg	neg	neg	neg	neg	neg	neg	neg	neg	neg	neg	neg	neg	neg	neg	neg	neg	neg	neg	neg	neg	neg	neg	neg	neg	neg	neg	neg
16	A190	rtpcr2014_neg	BCR-ABL1-like B-other		Agilent 180K	no	yes	P335	no	Affymetrix U133 Plus2			rtpcr2014	neg	neg	neg	neg	neg	neg	neg	neg	neg	neg	neg	neg	neg	neg	neg	neg	neg	neg	neg	neg	neg	neg	neg	neg	neg	neg	neg	neg	neg	neg	neg	neg	neg	neg	neg	neg
17	A294	TLA_neg	BCR-ABL1-like B-other					P335	no	Affymetrix U133 Plus2		ALL_panel	rtpcr2012	TLA_neg	TLA_neg	TLA_neg	TLA_neg	TLA_neg	TLA_neg	TLA_neg	not tested	TLA_neg	TLA_neg	TLA_neg	TLA_neg	TLA_neg	TLA_neg	TLA_neg	TLA_neg	TLA_neg	TLA_neg	TLA_neg	TLA_neg	TLA_neg	TLA_neg	TLA_neg	TLA_neg	TLA_neg	TLA_neg	TLA_neg	TLA_neg	TLA_neg	TLA_neg	TLA_neg	TLA_neg	TLA_neg	TLA_neg	TLA_neg	TLA_neg
18	A309	TLA_neg	BCR-ABL1-like B-other	1		no	no	P335	no	Affymetrix U133 Plus2		ALL_panel	rtpcr2012	TLA_neg	TLA_neg	TLA_neg	TLA_neg	TLA_neg	TLA_neg	TLA_neg	not tested	TLA_neg	TLA_neg	TLA_neg	TLA_neg	TLA_neg	TLA_neg	TLA_neg	TLA_neg	TLA_neg	TLA_neg	TLA_neg	TLA_neg	TLA_neg	TLA_neg	TLA_neg	TLA_neg	TLA_neg	TLA_neg	TLA_neg	TLA_neg	TLA_neg	TLA_neg	TLA_neg	TLA_neg	TLA_neg	TLA_neg	TLA_neg	TLA_neg
19	A314	TLA_neg	BCR-ABL1-like B-other	1	Agilent 180K	no	no	P335	no	Affymetrix U133 Plus2		ALL_panel	rtpcr2012	TLA_neg	TLA_neg	TLA_neg	TLA_neg	TLA_neg	TLA_neg	TLA_neg	not tested	TLA_neg	TLA_neg	TLA_neg	TLA_neg	TLA_neg	TLA_neg	TLA_neg	TLA_neg	TLA_neg	TLA_neg	TLA_neg	TLA_neg	TLA_neg	TLA_neg	TLA_neg	TLA_neg	TLA_neg	TLA_neg	TLA_neg	TLA_neg	TLA_neg	TLA_neg	TLA_neg	TLA_neg	TLA_neg	TLA_neg	TLA_neg	TLA_neg
20	A424	rtpcr2012_neg	BCR-ABL1-like B-other	1	Agilent 180K	no	no	P335	no	Affymetrix U133 Plus2			rtpcr2012	neg	neg	neg	neg	neg	neg	neg	not tested	not tested	not tested	not tested	not tested	not tested	not tested	not tested	not tested	not tested	not tested	not tested	not tested	not tested	not tested	not tested	not tested	not tested	not tested	not tested	not tested	not tested	not tested	not tested	not tested	not tested	not tested	not tested	not tested
21	A430	TLA_neg	BCR-ABL1-like B-other	1	Agilent 180K	no	no	P335	no	Affymetrix U133 Plus2		ALL_panel	rtpcr2012	TLA_neg	TLA_neg	TLA_neg	TLA_neg	TLA_neg	TLA_neg	TLA_neg	not tested	TLA_neg	TLA_neg	TLA_neg	TLA_neg	TLA_neg	TLA_neg	TLA_neg	TLA_neg	TLA_neg	TLA_neg	TLA_neg	TLA_neg	TLA_neg	TLA_neg	TLA_neg	TLA_neg	TLA_neg	TLA_neg	TLA_neg	TLA_neg	TLA_neg	TLA_neg	TLA_neg	TLA_neg	TLA_neg	TLA_neg	TLA_neg	TLA_neg
22	A505	TLA_neg	BCR-ABL1-like B-other		Agilent 180K	no	yes	P335	no	Affymetrix U133 Plus2		ALL_panel		TLA_neg	TLA_neg	TLA_neg	TLA_neg	TLA_neg	TLA_neg	TLA_neg	not tested	TLA_neg	TLA_neg	TLA_neg	TLA_neg	TLA_neg	TLA_neg	TLA_neg	TLA_neg	TLA_neg	TLA_neg	TLA_neg	TLA_neg	TLA_neg	TLA_neg	TLA_neg	TLA_neg	TLA_neg	TLA_neg	TLA_neg	TLA_neg	TLA_neg	TLA_neg	TLA_neg	TLA_neg	TLA_neg	TLA_neg	TLA_neg	TLA_neg
23	A529	rtpcr2012_neg	BCR-ABL1-like B-other	1	Agilent 180K	no	no	P335	no	Affymetrix U133 Plus2			rtpcr2012	neg	neg	neg	neg	neg	neg	neg	not tested	not tested	not tested	not tested	not tested	not tested	not tested	not tested	not tested	not tested	not tested	not tested	not tested	not tested	not tested	not tested	not tested	not tested	not tested	not tested	not tested	not tested	not tested	not tested	not tested	not tested	not tested	not tested	not tested
24	A10	rtpcr2012_neg	BCR-ABL1-like B-other	1	Agilent 180K	no	yes	P335	no	Affymetrix U133 Plus2			rtpcr2012	neg	neg	neg	neg	neg	neg	neg	not tested	not tested	not tested	not tested	not tested	not tested	not tested	not tested	not tested	not tested	not tested	not tested	not tested	not tested	not tested	not tested	not tested	not tested	not tested	not tested	not tested	not tested	not tested	not tested	not tested	not tested	not tested	not tested	not tested
25	A15	rtpcr2014_neg	BCR-ABL1-like B-other	1	Agilent 180K	no	yes	P335	no	Affymetrix U133 Plus2			rtpcr2014	neg	neg	neg	neg	neg	neg	neg	neg	neg	neg	neg	neg	neg	neg	neg	neg	neg	neg	neg	neg	neg	neg	neg	neg	neg	neg	neg	neg	neg	neg	neg	neg	neg	neg	neg	neg
26	A32	rtpcr2014_neg	BCR-ABL1-like B-other	1	Agilent 180K	no	no	P335	no	Affymetrix U133 Plus2			rtpcr2014	neg	neg	neg	neg	neg	neg	neg	neg	neg	neg	neg	neg	neg	neg	neg	neg	neg	neg	neg	neg	neg	neg	neg	neg	neg	neg	neg	neg	neg	neg	neg	neg	neg	neg	neg	neg
27	A34	rtpcr2014_neg	BCR-ABL1-like B-other	1	Agilent 180K	no	yes	P335	no	Affymetrix U133 Plus2			rtpcr2014	neg	neg	neg	neg	neg	neg	neg	neg	neg	neg	neg	neg	neg	neg	neg	neg	neg	neg	neg	neg	neg	neg	neg	neg	neg	neg	neg	neg	neg	neg	neg	neg	neg	neg	neg	neg
28	A35	rtpcr2014_neg	BCR-ABL1-like B-other	1	Agilent 180K	no	yes	P335	no	Affymetrix U133 Plus2			rtpcr2014	neg	neg	neg	neg	neg	neg	neg	neg	neg	neg	neg	neg	neg	neg	neg	neg	neg	neg	neg	neg	neg	neg	neg	neg	neg	neg	neg	neg	neg	neg	neg	neg	neg	neg	neg	neg
29	A40	rtpcr2014_neg	BCR-ABL1-like B-other	1	Agilent 180K	no	no	P335	no	Affymetrix U133 Plus2			rtpcr2014	neg	neg	neg	neg	neg	neg	neg	neg	neg	neg	neg	neg	neg	neg	neg	neg	neg	neg	neg	neg	neg	neg	neg	neg	neg	neg	neg	neg	neg	neg	neg	neg	neg	neg	neg	neg
30	A41	rtpcr2014_neg	BCR-ABL1-like B-other	1	Agilent 180K	no	yes	P335	no	Affymetrix U133 Plus2			rtpcr2014	neg	neg	neg	neg	neg	neg	neg	neg	neg	neg	neg	neg	neg	neg	neg	neg	neg	neg	neg	neg	neg	neg	neg	neg	neg	neg	neg	neg	neg	neg	neg	neg	neg	neg	neg	neg
31	A42	rtpcr2014_neg	BCR-ABL1-like B-other	1	Agilent 180K	no	no	P335	no	Affymetrix U133 Plus2			rtpcr2014	neg	neg	neg	neg	neg	neg	neg	neg	neg	neg	neg	neg	neg	neg	neg	neg	neg	neg	neg	neg	neg	neg	neg	neg	neg	neg	neg	neg	neg	neg	neg	neg	neg	neg	neg	neg
32	A48	rtpcr2014_neg	BCR-ABL1-like B-other	1	Agilent 180K	no	no	P335	no	Affymetrix U133 Plus2			rtpcr2014	neg	neg	neg	neg	neg	neg	neg	neg	neg	neg	neg	neg	neg	neg	neg	neg	neg	neg	neg	neg	neg	neg	neg	neg	neg	neg	neg	neg	neg	neg	neg	neg	neg	neg	neg	neg
33	A74	rtpcr2014_neg	BCR-ABL1-like B-other	1	Agilent 180K	no	yes	P335	no	Affymetrix U133 Plus2			rtpcr2014	neg	neg	neg	neg	neg	neg	neg	neg	neg	neg	neg	neg	neg	neg	neg	neg	neg	neg	neg	neg	neg	neg	neg	neg	neg	neg	neg	neg	neg	neg	neg	neg	neg	neg	neg	neg
34	A77	rtpcr2014_neg	BCR-ABL1-like B-other	1	Agilent 180K	no	yes	P335	no	Affymetrix U133 Plus2			rtpcr2014	neg	neg	neg	neg	neg	neg	neg	neg	neg	neg	neg	neg	neg	neg	neg	neg	neg	neg	neg	neg	neg	neg	neg	neg	neg	neg	neg	neg	neg	neg	neg	neg	neg	neg	neg	neg
35	A87	rtpcr2014_neg	BCR-ABL1-like B-other	1	Agilent 180K	no	yes	P335	no	Affymetrix U133 Plus2			rtpcr2014	neg	neg	neg	neg	neg	neg	neg	neg	neg	neg	neg	neg	neg	neg	neg	neg	neg	neg	neg	neg	neg	neg	neg	neg	neg	neg	neg	neg	neg	neg	neg	neg	neg	neg	neg	neg
36	A89	rtpcr2014_neg	BCR-ABL1-like B-other	1	Agilent 180K	no	no	P335	no	Affymetrix U133 Plus2			rtpcr2014	neg	neg	neg	neg	neg	neg	neg	neg	neg	neg	neg	neg	neg	neg	neg	neg	neg	neg	neg	neg	neg	neg	neg	neg	neg	neg	neg	neg	neg	neg	neg	neg	neg	neg	neg	neg
37	A96	rtpcr2014_neg	BCR-ABL1-like B-other	1	Agilent 180K	no	no	P335	no	Affymetrix U133 Plus2			rtpcr2014	neg	neg	neg	neg	neg	neg	neg	neg	neg	neg	neg	neg	neg	neg	neg	neg	neg	neg	neg	neg	neg	neg	neg	neg	neg	neg	neg	neg	neg	neg	neg	neg	neg	neg	neg	neg
38	A101	rtpcr2012_neg	BCR-ABL1-like B-other	1	Agilent 180K	no	yes	P335	no	Affymetrix U133 Plus2			rtpcr2012	neg	neg	neg	neg	neg	neg	neg	not tested	not tested	not tested	not tested	not tested	not tested	not tested	not tested	not tested	not tested	not tested	not tested	not tested	not tested	not tested	not tested	not tested	not tested	not tested	not tested	not tested	not tested	not tested	not tested	not tested	not tested	not tested	not tested	not tested
39	A108	rtpcr2012_neg	BCR-ABL1-like B-other	1	Agilent 180K	no	no	P335	no	Affymetrix U133 Plus2			rtpcr2012	neg	neg	neg	neg	neg	neg	neg	not tested	not tested	not tested	not tested	not tested	not tested	not tested	not tested	not tested	not tested	not tested	not tested	not tested	not tested	not tested	not tested	not tested	not tested	not tested	not tested	not tested	not tested	not tested	not tested	not tested	not tested	not tested	not tested	not tested
40	A224	rtpcr2012_neg	BCR-ABL1-like B-other		Agilent 180K	yes	no	P335	no	Affymetrix U133 Plus2			rtpcr2012	neg	neg	neg	neg	neg	neg	neg	not tested	not tested	not tested	not tested	not tested	not tested	not tested	not tested	not tested	not tested	not tested	not tested	not tested	not tested	not tested	not tested	not tested	not tested	not tested	not tested	not tested	not tested	not tested	not tested	not tested	not tested	not tested	not tested	not tested
41	A114	rtpcr2014_neg	BCR-ABL1-like B-other		Agilent 180K	yes	no	P335	no	Affymetrix U133 Plus2			rtpcr2014	neg	neg	neg	neg	neg	neg	neg	neg	neg	neg	neg	neg	neg	neg	neg	neg	neg	neg	neg	neg	neg	neg	neg	neg	neg	neg	neg	neg	neg	neg	neg	neg	neg	neg	neg	neg
42	A19	rtpcr2012_neg	BCR-ABL1-like B-other	1	Agilent 180K	no	no	P335	no	Affymetrix U133 Plus2			rtpcr2012	neg	neg	neg	neg	neg	neg	neg	not tested	not tested	not tested	not tested	not tested	not tested	not tested	not tested	not tested	not tested	not tested	not tested	not tested	not tested	not tested	not tested	not tested	not tested	not tested	not tested	not tested	not tested	not tested	not tested	not tested	not tested	not tested	not tested	not tested
43	A403	TLA_neg	BCR-ABL1-like B-other	1	Agilent 180K	yes	no	P335	no	Affymetrix U133 Plus2		ALL_panel	rtpcr2012	TLA_neg	TLA_neg	TLA_neg	TLA_neg	TLA_neg	TLA_neg	TLA_neg	not tested	TLA_neg	TLA_neg	TLA_neg	TLA_neg	TLA_neg	TLA_neg	TLA_neg	TLA_neg	TLA_neg	TLA_neg	TLA_neg	TLA_neg	TLA_neg	TLA_neg	TLA_neg	TLA_neg	TLA_neg	TLA_neg	TLA_neg	TLA_neg	TLA_neg	TLA_neg	TLA_neg	TLA_neg	TLA_neg	TLA_neg	TLA_neg	TLA_neg
44	A372	rtpcr2014_neg	BCR-ABL1-like B-other		Agilent 180K	yes	no	P335	no	Affymetrix U133 Plus2			rtpcr2014	neg	neg	neg	neg	neg	neg	neg	neg	neg	neg	neg	neg	neg	neg	neg	neg	neg	neg	neg	neg	neg	neg	neg	neg	neg	neg	neg	neg	neg	neg	neg	neg	neg	neg	neg	not tested
45	A397	TLA_neg	BCR-ABL1-like B-other	1	Agilent 180K	yes	no	P335	no	Affymetrix U133 Plus2		ALL_panel	rtpcr2012	TLA_neg	TLA_neg	TLA_neg	TLA_neg	TLA_neg	TLA_neg	TLA_neg	not tested	TLA_neg	TLA_neg	TLA_neg	TLA_neg	TLA_neg	TLA_neg	TLA_neg	TLA_neg	TLA_neg	TLA_neg	TLA_neg	TLA_neg	TLA_neg	TLA_neg	TLA_neg	TLA_neg	TLA_neg	TLA_neg	TLA_neg	TLA_neg	TLA_neg	TLA_neg	TLA_neg	TLA_neg	TLA_neg	TLA_neg	TLA_neg	TLA_neg
46	A411	rtpcr2012_neg	BCR-ABL1-like B-other	1	Agilent 180K	yes	no	P335	no	Affymetrix U133 Plus2			rtpcr2012	neg	neg	neg	neg	neg	neg	neg	not tested	not tested	not tested	not tested	not tested	not tested	not tested	not tested	not tested	not tested	not tested	not tested	not tested	not tested	not tested	not tested	not tested	not tested	not tested	not tested	not tested	not tested	not tested	not tested	not tested	not tested	not tested	not tested	not tested
47	A426	rtpcr2012_neg	BCR-ABL1-like B-other	1	Agilent 180K	yes	no	P335	no	Affymetrix U133 Plus2			rtpcr2012	neg	neg	neg	neg	neg	neg	neg	not tested	not tested	not tested	not tested	not tested	not tested	not tested	not tested	not tested	not tested	not tested	not tested	not tested	not tested	not tested	not tested	not tested	not tested	not tested	not tested	not tested	not tested	not tested	not tested	not tested	not tested	not tested	not tested	not tested
48	A458	rtpcr2012_neg	BCR-ABL1-like B-other	1	Agilent 180K	yes	no	P335	no	Affymetrix U133 Plus2			rtpcr2012	neg	neg	neg	neg	neg	neg	neg	not tested	not tested	not tested	not tested	not tested	not tested	not tested	not tested	not tested	not tested	not tested	not tested	not tested	not tested	not tested	not tested	not tested	not tested	not tested	not tested	not tested	not tested	not tested	not tested	not tested	not tested	not tested	not tested	not tested
49	A470	rtpcr2012_neg	BCR-ABL1-like B-other	1	Agilent 180K	yes	no	P335	no	Affymetrix U133 Plus2			rtpcr2012	neg	neg	neg	neg	neg	neg	neg	not tested	not tested	not tested	not tested	not tested	not tested	not tested	not tested	not tested	not tested	not tested	not tested	not tested	not tested	not tested	not tested	not tested	not tested	not tested	not tested	not tested	not tested	not tested	not tested	not tested	not tested	not tested	not tested	not tested
50	A38	rtpcr2012_neg	BCR-ABL1-like B-other	1	Agilent 180K	yes	no	P335	no	Affymetrix U133 Plus2			rtpcr2012	neg	neg	neg	neg	neg	neg	neg	not tested	not tested	not tested	not tested	not tested	not tested	not tested	not tested	not tested	not tested	not tested	not tested	not tested	not tested	not tested	not tested	not tested	not tested	not tested	not tested	not tested	not tested	not tested	not tested	not tested	not tested	not tested	not tested	not tested
51	A123	SSBP2-CSF1R	BCR-ABL1-like B-other		Agilent 180K	no	no	P335	no	Affymetrix U133 Plus2	PDGFRB/CSF1R aberrant		rtpcr2014	neg	neg	neg	neg	neg	neg	neg	neg	neg	neg	neg	neg	POS	neg	neg for Jak2e20	neg	neg	neg	neg	neg	neg	neg	neg	neg	neg, old primers	neg	neg	neg	neg	not tested	not tested	not tested	not tested	not tested	not tested	not tested
52	R32	EBF1-PDGFRB	BCR-ABL1-like B-other		Agilent 180K	no	no	P335	yes	Affymetrix U133 Plus2	PDGFRB/CSF1R aberrant		rtpcr2012	POS	neg	neg	neg	neg	neg	neg	not tested	not tested	not tested	not tested	not tested	not tested	not tested	not tested	not tested	not tested	not tested	not tested	not tested	not tested	not tested	not tested	not tested	not tested	not tested	not tested	not tested	not tested	not tested	not tested	not tested	not tested	not tested	not tested	not tested
53	R44	TLA_neg	BCR-ABL1-like B-other	1	Agilent 180K	no	no	P335	no	Affymetrix U133 Plus2		ALL_panel		TLA_neg	TLA_neg	TLA_neg	TLA_neg	TLA_neg	TLA_neg	TLA_neg	not tested	TLA_neg	TLA_neg	TLA_neg	TLA_neg	TLA_neg	TLA_neg	TLA_neg	TLA_neg	TLA_neg	TLA_neg	TLA_neg	TLA_neg	TLA_neg	TLA_neg	TLA_neg	TLA_neg	TLA_neg	TLA_neg	TLA_neg	TLA_neg	TLA_neg	TLA_neg	TLA_neg	TLA_neg	TLA_neg	TLA_neg	TLA_neg	TLA_neg
54	R75	TLA_neg	BCR-ABL1-like B-other					P335	no	Affymetrix U133 Plus2		ALL_panel		TLA_neg	TLA_neg	TLA_neg	TLA_neg	TLA_neg	TLA_neg	TLA_neg	not tested	TLA_neg	TLA_neg	TLA_neg	TLA_neg	TLA_neg	TLA_neg	TLA_neg	TLA_neg	TLA_neg	TLA_neg	TLA_neg	TLA_neg	TLA_neg	TLA_neg	TLA_neg	TLA_neg	TLA_neg	TLA_neg	TLA_neg	TLA_neg	TLA_neg	TLA_neg	TLA_neg	TLA_neg	TLA_neg	TLA_neg	TLA_neg	TLA_neg
55	R83	TLA_neg	BCR-ABL1-like B-other		Agilent 180K	no	no	P335	no	Affymetrix U133 Plus2		ALL_panel		TLA_neg	TLA_neg	TLA_neg	TLA_neg	TLA_neg	TLA_neg	TLA_neg	not tested	TLA_neg	TLA_neg	TLA_neg	TLA_neg	TLA_neg	TLA_neg	TLA_neg	TLA_neg	TLA_neg	TLA_neg	TLA_neg	TLA_neg	TLA_neg	TLA_neg	TLA_neg	TLA_neg	TLA_neg	TLA_neg	TLA_neg	TLA_neg	TLA_neg	TLA_neg	TLA_neg	TLA_neg	TLA_neg	TLA_neg	TLA_neg	TLA_neg
56	R91	TLA_neg	BCR-ABL1-like B-other	1	Agilent 180K	no	no	P335	no	Affymetrix U133 Plus2		ALL_panel	rtpcr2012	TLA_neg	TLA_neg	TLA_neg	TLA_neg	TLA_neg	TLA_neg	TLA_neg	not tested	TLA_neg	TLA_neg	TLA_neg	TLA_neg	TLA_neg	TLA_neg	TLA_neg	TLA_neg	TLA_neg	TLA_neg	TLA_neg	TLA_neg	TLA_neg	TLA_neg	TLA_neg	TLA_neg	TLA_neg	TLA_neg	TLA_neg	TLA_neg	TLA_neg	TLA_neg	TLA_neg	TLA_neg	TLA_neg	TLA_neg	TLA_neg	TLA_neg
57	A286	PAX5-JAK2	BCR-ABL1-like B-other	1	Agilent 180K	no	no	P335	no	Affymetrix U133 Plus2			rtpcr2012	neg	POS	neg	neg	neg	neg	neg	not tested	not tested	not tested	not tested	not tested	not tested	not tested	not tested	not tested	not tested	not tested	not tested	not tested	not tested	not tested	not tested	not tested	not tested	not tested	not tested	not tested	not tested	not tested	not tested	not tested	not tested	not tested	not tested	not tested
58	A288	EBF1-PDGFRB	BCR-ABL1-like B-other	1	Agilent 180K	no	no	P335	no	Affymetrix U133 Plus2	PDGFRB/CSF1R aberrant		rtpcr2012	POS	neg	neg	neg	neg	neg	neg	not tested	not tested	not tested	not tested	not tested	not tested	not tested	not tested	not tested	not tested	not tested	not tested	not tested	not tested	not tested	not tested	not tested	not tested	not tested	not tested	not tested	not tested	not tested	not tested	not tested	not tested	not tested	not tested	not tested
59	A204	PAX5-JAK2	BCR-ABL1-like B-other		Agilent 180K	no	no	P335	no	Affymetrix U133 Plus2			rtpcr2014	neg	POS	neg	neg	neg	neg	neg	neg	neg	neg	neg	neg	neg	neg	neg	neg	neg	neg	neg	neg	neg	neg	neg	neg	neg	neg	neg	neg	neg	neg	neg	neg	neg	neg	neg	neg
60	A214	TERF2-JAK2	BCR-ABL1-like B-other	1	Agilent 180K	no	no	P335	no	Affymetrix U133 Plus2		ALL_panel		TLA_neg	TLA_neg	TLA_neg	TLA_neg	TLA_neg	TLA_neg	TLA_neg	not tested	TLA_neg	TLA_neg	TLA_neg	TLA_neg	TLA_neg	TLA_neg	TLA_neg	TLA_neg	TLA_neg	TLA_neg	TLA_neg	TLA_neg	TLA_neg	TLA_neg	TLA_neg	TLA_neg	TLA_neg	TLA_POS	TLA_neg	TLA_neg	TLA_neg	TLA_neg	TLA_neg	TLA_neg	TLA_neg	TLA_neg	TLA_neg	TLA_neg
61	A216	BCR-JAK2	BCR-ABL1-like B-other		Agilent 180K	no	no	P335	no	Affymetrix U133 Plus2		ALL_panel		TLA_neg	TLA_neg	TLA_neg	TLA_neg	TLA_neg	TLA_neg	TLA_neg	not tested	TLA_neg	TLA_neg	TLA_neg	TLA_neg	TLA_neg	TLA_neg	TLA_POS	TLA_neg	TLA_neg	TLA_neg	TLA_neg	TLA_neg	TLA_neg	TLA_neg	TLA_neg	TLA_neg	TLA_neg	TLA_neg	TLA_neg	TLA_neg	TLA_neg	TLA_neg	TLA_neg	TLA_neg	TLA_neg	TLA_neg	TLA_neg	TLA_neg
62	A404	rtpcr2014_neg	BCR-ABL1-like B-other					P335	no	Affymetrix U133 Plus2			rtpcr2014	neg	neg	neg	neg	neg	neg	neg	neg	neg	neg	neg	neg	neg	neg	neg for Jak2e20	neg	neg	neg	neg	neg	neg	neg	neg	neg	neg, old primers	neg	neg	neg	neg	not tested	not tested	not tested	not tested	not tested	not tested	not tested
63	A420	TLA_neg	BCR-ABL1-like B-other	1	Agilent 180K	no	no	P335	no	Affymetrix U133 Plus2		ALL_panel		TLA_neg	TLA_neg	TLA_neg	TLA_neg	TLA_neg	TLA_neg	TLA_neg	not tested	TLA_neg	TLA_neg	TLA_neg	TLA_neg	TLA_neg	TLA_neg	TLA_neg	TLA_neg	TLA_neg	TLA_neg	TLA_neg	TLA_neg	TLA_neg	TLA_neg	TLA_neg	TLA_neg	TLA_neg	TLA_neg	TLA_neg	TLA_neg	TLA_neg	TLA_neg	TLA_neg	TLA_neg	TLA_neg	TLA_neg	TLA_neg	TLA_neg
64	A428	EBF1-PDGFRB	BCR-ABL1-like B-other	1	Agilent 180K	no	no	P335	yes	Affymetrix U133 Plus2	PDGFRB/CSF1R aberrant		rtpcr2012	POS	neg	neg	neg	neg	neg	neg	not tested	not tested	not tested	not tested	not tested	not tested	not tested	not tested	not tested	not tested	not tested	not tested	not tested	not tested	not tested	not tested	not tested	not tested	not tested	not tested	not tested	not tested	not tested	not tested	not tested	not tested	not tested	not tested	not tested
65	A472	EBF1-PDGFRB	BCR-ABL1-like B-other	1	Agilent 180K	no	no	P335	yes	Affymetrix U133 Plus2	PDGFRB/CSF1R aberrant		rtpcr2012	POS	neg	neg	neg	neg	neg	neg	not tested	not tested	not tested	not tested	not tested	not tested	not tested	not tested	not tested	not tested	not tested	not tested	not tested	not tested	not tested	not tested	not tested	not tested	not tested	not tested	not tested	not tested	not tested	not tested	not tested	not tested	not tested	not tested	not tested
66	A526	SSBP2-CSF1R	BCR-ABL1-like B-other	1	Agilent 180K	no	no	P335	no	Affymetrix U133 Plus2	PDGFRB/CSF1R aberrant		rtpcr2014	neg	neg	neg	neg	neg	neg	neg	neg	neg	neg	neg	neg	POS	neg	neg for Jak2e20	neg	neg	neg	neg	neg	neg	neg	neg	neg	neg, old primers	neg	neg	neg	neg	not tested	not tested	not tested	not tested	not tested	not tested	not tested
67	A530	RCSD1-ABL2	BCR-ABL1-like B-other	1		no	no	P335	yes	Affymetrix U133 Plus2	PDGFRB/CSF1R aberrant		rtpcr2014	neg	neg	neg	neg	neg	neg	neg	neg	neg	POS	neg	neg	neg	neg	neg for Jak2e20	neg	neg	neg	neg	neg	neg	neg	neg	neg	neg, old primers	neg	neg	neg	neg	not tested	not tested	not tested	not tested	not tested	not tested	not tested
68	A20	TLA_neg	BCR-ABL1-like B-other	1	Agilent 180K	no	no	P335	no	Affymetrix U133 Plus2		ALL_panel		TLA_neg	TLA_neg	TLA_neg	TLA_neg	TLA_neg	TLA_neg	TLA_neg	not tested	TLA_neg	TLA_neg	TLA_neg	TLA_neg	TLA_neg	TLA_neg	TLA_neg	TLA_neg	TLA_neg	TLA_neg	TLA_neg	TLA_neg	TLA_neg	TLA_neg	TLA_neg	TLA_neg	TLA_neg	TLA_neg	TLA_neg	TLA_neg	TLA_neg	TLA_neg	TLA_neg	TLA_neg	TLA_neg	TLA_neg	TLA_neg	TLA_neg
69	A26	FOXP1-ABL1	BCR-ABL1-like B-other	1	Agilent 180K	no	no	P335	no	Affymetrix U133 Plus2	ABL1 aberrant	ALL_panel	rtpcr2012	TLA_neg	TLA_neg	TLA_neg	TLA_neg	TLA_neg	TLA_neg	TLA_neg	not tested	TLA_neg	TLA_neg	TLA_neg	TLA_neg	TLA_neg	TLA_neg	TLA_neg	TLA_neg	TLA_neg	TLA_neg	TLA_neg	TLA_neg	TLA_neg	TLA_neg	TLA_neg	TLA_neg	TLA_neg	TLA_neg	TLA_neg	TLA_neg	TLA_neg	TLA_neg	TLA_neg	TLA_neg	TLA_neg	TLA_neg	TLA_neg	TLA_neg
70	A31	PAX5-JAK2	BCR-ABL1-like B-other	1	Agilent 180K	no	no	P335	no	Affymetrix U133 Plus2			rtpcr2012	neg	POS	neg	neg	neg	neg	neg	not tested	not tested	not tested	not tested	not tested	not tested	not tested	not tested	not tested	not tested	not tested	not tested	not tested	not tested	not tested	not tested	not tested	not tested	not tested	not tested	not tested	not tested	not tested	not tested	not tested	not tested	not tested	not tested	not tested
71	A91	ZM1Z1-ABL1	BCR-ABL1-like B-other	1	Agilent 180K	no	no	P335	no	Affymetrix U133 Plus2	ABL1 aberrant		rtpcr2014	not tested	not tested	not tested	not tested	not tested	not tested	not tested	not tested	not tested	not tested	not tested	not tested	not tested	not tested	not tested	not tested	not tested	not tested	not tested	not tested	not tested	not tested	not tested	not tested	POS	not tested	not tested	not tested	not tested	not tested	not tested	not tested	not tested	not tested	not tested	not tested
72	A284	TLA_neg	BCR-ABL1-like B-other	1		no	no	P335	no	Affymetrix U133 Plus2		ALL_panel		TLA_neg	TLA_neg	TLA_neg	TLA_neg	TLA_neg	TLA_neg	TLA_neg	not tested	TLA_neg	TLA_neg	TLA_neg	TLA_neg	TLA_neg	TLA_neg	TLA_neg	TLA_neg	TLA_neg	TLA_neg	TLA_neg	TLA_neg	TLA_neg	TLA_neg	TLA_neg	TLA_neg	TLA_neg	TLA_neg	TLA_neg	TLA_neg	TLA_neg	TLA_neg	TLA_neg	TLA_neg	TLA_neg	TLA_neg	TLA_neg	TLA_neg
73	A208	rtpcr2014_neg	BCR-ABL1-like B-other		Agilent 180K	no	no	P335	no	Affymetrix U133 Plus2			rtpcr2014	neg	neg	neg	neg	neg	neg	neg	neg	neg	neg	neg	neg	neg	neg	neg	neg	neg	neg	neg	neg	neg	neg	neg	neg	neg	neg	neg	neg	neg	neg	neg	neg	neg	neg	neg	neg
74	A351	TLA_neg	BCR-ABL1-like B-other	1		no	no	P335	no	Affymetrix U133 Plus2		ALL_panel	rtpcr2012	TLA_neg	TLA_neg	TLA_neg	TLA_neg	TLA_neg	TLA_neg	TLA_neg	not tested	TLA_neg	TLA_neg	TLA_neg	TLA_neg	TLA_neg	TLA_neg	TLA_neg	TLA_neg	TLA_neg	TLA_neg	TLA_neg	TLA_neg	TLA_neg	TLA_neg	TLA_neg	TLA_neg	TLA_neg	TLA_neg	TLA_neg	TLA_neg	TLA_neg	TLA_neg	TLA_neg	TLA_neg	TLA_neg	TLA_neg	TLA_neg	TLA_neg
75	A393	TLA_neg	BCR-ABL1-like B-other	1	Agilent 180K	no	no	P335	no	Affymetrix U133 Plus2		ALL_panel	rtpcr2012	TLA_neg	TLA_neg	TLA_neg	TLA_neg	TLA_neg	TLA_neg	TLA_neg	not tested	TLA_neg	TLA_neg	TLA_neg	TLA_neg	TLA_neg	TLA_neg	TLA_neg	TLA_neg	TLA_neg	TLA_neg	TLA_neg	TLA_neg	TLA_neg	TLA_neg	TLA_neg	TLA_neg	TLA_neg	TLA_neg	TLA_neg	TLA_neg	TLA_neg	TLA_neg	TLA_neg	TLA_neg	TLA_neg	TLA_neg	TLA_neg	TLA_neg
76	A464	TLA_neg	BCR-ABL1-like B-other	1		no	no			Affymetrix U133 Plus2		ALL_panel	rtpcr2012	TLA_neg	TLA_neg	TLA_neg	TLA_neg	TLA_neg	TLA_neg	TLA_neg	not tested	TLA_neg	TLA_neg	TLA_neg	TLA_neg	TLA_neg	TLA_neg	TLA_neg	TLA_neg	TLA_neg	TLA_neg	TLA_neg	TLA_neg	TLA_neg	TLA_neg	TLA_neg	TLA_neg	TLA_neg	TLA_neg	TLA_neg	TLA_neg	TLA_neg	TLA_neg	TLA_neg	TLA_neg	TLA_neg	TLA_neg	TLA_neg	TLA_neg
77	A82	rtpcr2014_neg	BCR-ABL1-like B-other	1	Agilent 180K	no	no	P335	no	Affymetrix U133 Plus2			rtpcr2014	neg	neg	neg	neg	neg	neg	neg	neg	neg	neg	neg	neg	neg	neg	neg	neg	neg	neg	neg	neg	neg	neg	neg	neg	neg	neg	neg	neg	neg	neg	neg	neg	neg	neg	neg	neg
78	A121	rtpcr2014_neg	non-BCR-ABL1-like B-other		Agilent 180K	no	no	P335	no	Affymetrix U133 Plus2			rtpcr2012	neg	neg	neg	neg	neg	neg	neg	not tested	not tested	not tested	not tested	not tested	not tested	not tested	not tested	not tested	not tested	not tested	not tested	not tested	not tested	not tested	not tested	not tested	not tested	not tested	not tested	not tested	not tested	not tested	not tested	not tested	not tested	not tested	not tested	not tested
79	A124	rtpcr2014_neg	non-BCR-ABL1-like B-other		Agilent 180K	no	no	P335	no	Affymetrix U133 Plus2			rtpcr2014	neg	neg	neg	neg	neg	neg	neg	neg	neg	neg	neg	neg	neg	neg	neg	neg	neg	neg	neg	neg	neg	neg	neg	neg	neg	neg	neg	neg	neg	neg	neg	neg	neg	neg	neg	neg
80	A126	rtpcr2012_neg	non-BCR-ABL1-like B-other		Agilent 180K	no	no	P335	no	Affymetrix U133 Plus2			rtpcr2012	neg	neg	neg	neg	neg	neg	neg	not tested	not tested	not tested	not tested	not tested	not tested	not tested	not tested	not tested	not tested	not tested	not tested	not tested	not tested	not tested	not tested	not tested	not tested	not tested	not tested	not tested	not tested	not tested	not tested	not tested	not tested	not tested	not tested	not tested
81	A129	rtpcr2014_neg	non-BCR-ABL1-like B-other					P335	no	Affymetrix U133 Plus2			rtpcr2014	neg	neg	neg	neg	neg	neg	neg	neg	neg	neg	neg	neg	neg	neg	neg	neg	neg	neg	neg	neg	neg	neg	neg	neg	neg	neg	neg	neg	neg	neg	neg	neg	neg	neg	neg	neg
82	A141	rtpcr2014_neg	non-BCR-ABL1-like B-other	1	Agilent 180K	no	no	P335	no	Affymetrix U133 Plus2			rtpcr2014	neg	neg	neg	neg	neg	neg	neg	neg	neg	neg	neg	neg	neg	neg	neg	neg	neg	neg	neg	neg	neg	neg	neg	neg	neg	neg	neg	neg	neg	neg	neg	neg	neg	neg	neg	neg
83	A71	rtpcr2012_neg	non-BCR-ABL1-like B-other	1	Agilent 180K	no	no	P335	no	Affymetrix U133 Plus2			rtpcr2012	neg	neg	neg	neg	neg	neg	neg	not tested	not tested	not tested	not tested	not tested	not tested	not tested	not tested	not tested	not tested	not tested	not tested	not tested	not tested	not tested	not tested	not tested	not tested	not tested	not tested	not tested	not tested	not tested	not tested	not tested	not tested	not tested	not tested	not tested
84	A69	rtpcr2012_neg	non-BCR-ABL1-like B-other	1	Agilent 180K	no	no	P335	no	Affymetrix U133 Plus2			rtpcr2012	neg	neg	neg	neg	neg	neg	neg	not tested	not tested	not tested	not tested	not tested	not tested	not tested	not tested	not tested	not tested	not tested	not tested	not tested	not tested	not tested	not tested	not tested	not tested	not tested	not tested	not tested	not tested	not tested	not tested	not tested	not tested	not tested	not tested	not tested
85	A72	rtpcr2012_neg	non-BCR-ABL1-like B-other	1	Agilent 180K	no	no	P335	no	Affymetrix U133 Plus2			rtpcr2012	neg	neg	neg	neg	neg	neg	neg	not tested	not tested	not tested	not tested	not tested	not tested	not tested	not tested	not tested	not tested	not tested	not tested	not tested	not tested	not tested	not tested	not tested	not tested	not tested	not tested	not tested	not tested	not tested	not tested	not tested	not tested	not tested	not tested	not tested
86	A154	rtpcr2014_neg	non-BCR-ABL1-like B-other		Agilent 180K	no	no	P335	no	Affymetrix U133 Plus2	PDGFRB/CSF1R normal		rtpcr2014	neg	neg	neg	neg	neg	neg	neg	neg	neg	neg	neg	neg	neg	neg	neg	neg	neg	neg	neg	neg	neg	neg	neg	neg	neg	neg	neg	neg	neg	neg	neg	neg	neg	neg	neg	neg
87	A160	rtpcr2012_neg	non-BCR-ABL1-like B-other		Agilent 180K	no	no	P335	no	Affymetrix U133 Plus2			rtpcr2012	neg	neg	neg	neg	neg	neg	neg	not tested	not tested	not tested	not tested	not tested	not tested	not tested	not tested	not tested	not tested	not tested	not tested	not tested	not tested	not tested	not tested	not tested	not tested	not tested	not tested	not tested	not tested	not tested	not tested	not tested	not tested	not tested	not tested	not tested
88	A165	rtpcr2014_neg	non-BCR-ABL1-like B-other		Agilent 180K	no	no	P335	no	Affymetrix U133 Plus2			rtpcr2014	neg	neg	neg	neg	neg	neg	neg	neg	neg	neg	neg	neg	neg	neg	neg	neg	neg	neg	neg	neg	neg	neg	neg	neg	neg	neg	neg	neg	neg	neg	neg	neg	neg	neg	neg	neg
89	A166	rtpcr2014_neg	non-BCR-ABL1-like B-other		Agilent 180K	no	no	P335	no	Affymetrix U133 Plus2			rtpcr2014	neg	neg	neg	neg	neg	neg	neg	neg	neg	neg	neg	neg	neg	neg	neg	neg	neg	neg	neg	neg	neg	neg	neg	neg	neg	neg	neg	neg	neg	neg	neg	neg	neg	neg	neg	neg
90	A167	TLA_neg	non-BCR-ABL1-like B-other	1	Agilent 180K	no	no	P335	no	Affymetrix U133 Plus2		ALL_panel		TLA_neg	TLA_neg	TLA_neg	TLA_neg	TLA_neg	TLA_neg	TLA_neg	not tested	TLA_neg	TLA_neg	TLA_neg	TLA_neg	TLA_neg	TLA_neg	TLA_neg	TLA_neg	TLA_neg	TLA_neg	TLA_neg	TLA_neg	TLA_neg	TLA_neg	TLA_neg	TLA_neg	TLA_neg	TLA_neg	TLA_neg	TLA_neg	TLA_neg	TLA_neg	TLA_neg	TLA_neg	TLA_neg	TLA_neg	TLA_neg	TLA_neg
91	A175	rtpcr2014_neg	non-BCR-ABL1-like B-other					P335	no	Affymetrix U133 Plus2			rtpcr2014	neg	neg	neg	neg	neg	neg	neg	neg	neg	neg	neg	neg	neg	neg	neg	neg	neg	neg	neg	neg	neg	neg	neg	neg	neg	neg	neg	neg	neg	neg	neg	neg	neg	neg	neg	neg
92	A277	rtpcr2014_neg	non-BCR-ABL1-like B-other	1	Agilent 180K	no	no	P335	no	Affymetrix U133 Plus2			rtpcr2012	neg	neg	neg	neg	neg	neg	neg	not tested	not tested	not tested	not tested	not tested	not tested	not tested	not tested	not tested	not tested	not tested	not tested	not tested	not tested	not tested	not tested	not tested	not tested	not tested	not tested	not tested	not tested	not tested	not tested	not tested	not tested	not tested	not tested	not tested
93	A282	rtpcr2012_neg	non-BCR-ABL1-like B-other	1		no	no	P335	no	Affymetrix U133 Plus2			rtpcr2012	neg	neg	neg	neg	neg	neg	neg	not tested	not tested	not tested	not tested	not tested	not tested	not tested	not tested	not tested	not tested	not tested	not tested	not tested	not tested	not tested	not tested	not tested	not tested	not tested	not tested	not tested	not tested	not tested	not tested	not tested	not tested	not tested	not tested	not tested
94	A178	rtpcr2012_neg	non-BCR-ABL1-like B-other		Agilent 180K	no	no	P335	no	Affymetrix U133 Plus2			rtpcr2012	neg	neg	neg	neg	neg	neg	neg	not tested	not tested	not tested	not tested	not tested	not tested	not tested	not tested	not tested	not tested	not tested	not tested	not tested	not tested	not tested	not tested	not tested	not tested	not tested	not tested	not tested	not tested	not tested	not tested	not tested	not tested	not tested	not tested	not tested
95	A194	rtpcr2014_neg	non-BCR-ABL1-like B-other		Agilent 180K	no	no	P335	no	Affymetrix U133 Plus2			rtpcr2014	neg	neg	neg	neg	neg	neg	neg	neg	neg	neg	neg	neg	neg	neg	neg	neg	neg	neg	neg	neg	neg	neg	neg	neg	neg	neg	neg	neg	neg	neg	neg	neg	neg	neg	neg	neg
96	A197	rtpcr2012_neg	non-BCR-ABL1-like B-other		Agilent 180K	no	no	P335	no	Affymetrix U133 Plus2			rtpcr2012	neg	neg	neg	neg	neg	neg	neg	not tested	not tested	not tested	not tested	not tested	not tested	not tested	not tested	not tested	not tested	not tested	not tested	not tested	not tested	not tested	not tested	not tested	not tested	not tested	not tested	not tested	not tested	not tested	not tested	not tested	not tested	not tested	not tested	not tested
97	A198	rtpcr2014_neg	non-BCR-ABL1-like B-other		Agilent 180K	no	no	P335	no	Affymetrix U133 Plus2			rtpcr2014	neg	neg	neg	neg	neg	neg	neg	neg	neg	neg	neg	neg	neg	neg	neg	neg	neg	neg	neg	neg	neg	neg	neg	neg	neg	neg	neg	neg	neg	neg	neg	neg	neg	neg	neg	neg
98	A199	rtpcr2012_neg	non-BCR-ABL1-like B-other		Agilent 180K	no	no	P335	no	Affymetrix U133 Plus2			rtpcr2012	neg	neg	neg	neg	neg	neg	neg	not tested	not tested	not tested	not tested	not tested	not tested	not tested	not tested	not tested	not tested	not tested	not tested	not tested	not tested	not tested	not tested	not tested	not tested	not tested	not tested	not tested	not tested	not tested	not tested	not tested	not tested	not tested	not tested	not tested
99	A200	rtpcr2014_neg	non-BCR-ABL1-like B-other	1	Agilent 180K	yes	no	P335	no	Affymetrix U133 Plus2			rtpcr2014	neg	neg	neg	neg	neg	neg	neg	neg	neg	neg	neg	neg	neg	neg	neg	neg	neg	neg	neg	neg	neg	neg	neg	neg	neg	neg	neg	neg	neg	neg	neg	neg	neg	neg	neg	neg
100	A223	rtpcr2014_neg	non-BCR-ABL1-like B-other		Agilent 180K	no	no	P335	no	Affymetrix U133 Plus2			rtpcr2012	neg	neg	neg	neg	neg	neg	neg	not tested	not tested	not tested	not tested	not tested	not tested	not tested	not tested	not tested	not tested	not tested	not tested	not tested	not tested	not tested	not tested	not tested	not tested	not tested	not tested	not tested	not tested	not tested	not tested	not tested	not tested	not tested	not tested	not tested
101	A305	rtpcr2012_neg	non-BCR-ABL1-like B-other	1		no	no	P335	no	Affymetrix U133 Plus2			rtpcr2012	neg	neg	neg	neg	neg	neg	neg	not tested	not tested	not tested	not tested	not tested	not tested	not tested	not tested	not tested	not tested	not tested	not tested	not tested	not tested	not tested	not tested	not tested	not tested	not tested	not tested	not tested	not tested	not tested	not tested	not tested	not tested	not tested	not tested	not tested
102	A359	rtpcr2012_neg	non-BCR-ABL1-like B-other	1	Agilent 180K	no	no	P335	no	Affymetrix U133 Plus2			rtpcr2012	neg	neg	neg	neg	neg	neg	neg	not tested	not tested	not tested	not tested	not tested	not tested	not tested	not tested	not tested	not tested	not tested	not tested	not tested	not tested	not tested	not tested	not tested	not tested	not tested	not tested	not tested	not tested	not tested	not tested	not tested	not tested	not tested	not tested	not tested
103	A315	rtpcr2012_neg	non-BCR-ABL1-like B-other	1		no	no	P335	no	Affymetrix U133 Plus2			rtpcr2012	neg	neg	neg	neg	neg	neg	neg	not tested	not tested	not tested	not tested	not tested	not tested	not tested	not tested	not tested	not tested	not tested	not tested	not tested	not tested	not tested	not tested	not tested	not tested	not tested	not tested	not tested	not tested	not tested	not tested	not tested	not tested	not tested	not tested	not tested
104	A319	rtpcr2012_neg	non-BCR-ABL1-like B-other	1		no	no	P335	no	Affymetrix U133 Plus2			rtpcr2012	neg	neg	neg	neg	neg	neg	neg	not tested	not tested	not tested	not tested	not tested	not tested	not tested	not tested	not tested	not tested	not tested	not tested	not tested	not tested	not tested	not tested	not tested	not tested	not tested	not tested	not tested	not tested	not tested	not tested	not tested	not tested	not tested	not tested	not tested
105	A347	rtpcr2012_neg	non-BCR-ABL1-like B-other	1	Agilent 180K	no	no	P335	no	Affymetrix U133 Plus2			rtpcr2012	neg	neg	neg	neg	neg	neg	neg	not tested	not tested	not tested	not tested	not tested	not tested	not tested	not tested	not tested	not tested	not tested	not tested	not tested	not tested	not tested	not tested	not tested	not tested	not tested	not tested	not tested	not tested	not tested	not tested	not tested	not tested	not tested	not tested	not tested
106	A348	rtpcr2012_neg	non-BCR-ABL1-like B-other	1	Agilent 180K	no	no	P335	no	Affymetrix U133 Plus2	PDGFRB/CSF1R normal		rtpcr2012	neg	neg	neg	neg	neg	neg	neg	not tested	not tested	not tested	not tested	not tested	not tested	not tested	not tested	not tested	not tested	not tested	not tested	not tested	not tested	not tested	not tested	not tested	not tested	not tested	not tested	not tested	not tested	not tested	not tested	not tested	not tested	not tested	not tested	not tested
107	A387	rtpcr2012_neg	non-BCR-ABL1-like B-other	1	Agilent 180K	yes	no	P335	no	Affymetrix U133 Plus2			rtpcr2012	neg	neg	neg	neg	neg	neg	neg	not tested	not tested	not tested	not tested	not tested	not tested	not tested	not tested	not tested	not tested	not tested	not tested	not tested	not tested	not tested	not tested	not tested	not tested	not tested	not tested	not tested	not tested	not tested	not tested	not tested	not tested	not tested	not tested	not tested
108	A390	rtpcr2012_neg	non-BCR-ABL1-like B-other	1		no	no	P335	no	Affymetrix U133 Plus2			rtpcr2012	neg	neg	neg	neg	neg	neg	neg	not tested	not tested	not tested	not tested	not tested	not tested	not tested	not tested	not tested	not tested	not tested	not tested	not tested	not tested	not tested	not tested	not tested	not tested	not tested	not tested	not tested	not tested	not tested	not tested	not tested	not tested	not tested	not tested	not tested
109	A421	rtpcr2012_neg	non-BCR-ABL1-like B-other	1	Agilent 180K	no	no	P335	no	Affymetrix U133 Plus2			rtpcr2012	neg	neg	neg	neg	neg	neg	neg	not tested	not tested	not tested	not tested	not tested	not tested	not tested	not tested	not tested	not tested	not tested	not tested	not tested	not tested	not tested	not tested	not tested	not tested	not tested	not tested	not tested	not tested	not tested	not tested	not tested	not tested	not tested	not tested	not tested
110	A425	rtpcr2012_neg	non-BCR-ABL1-like B-other	1	Agilent 180K	no	no	P335	no	Affymetrix U133 Plus2			rtpcr2012	neg	neg	neg	neg	neg	neg	neg	not tested	not tested	not tested	not tested	not tested	not tested	not tested	not tested	not tested	not tested	not tested	not tested	not tested	not tested	not tested	not tested	not tested	not tested	not tested	not tested	not tested	not tested	not tested	not tested	not tested	not tested	not tested	not tested	not tested
111	A440	rtpcr2014_neg	non-BCR-ABL1-like B-other	1	Agilent 180K	no	no	P335	no	Affymetrix U133 Plus2			rtpcr2014	neg	neg	neg	neg	neg	neg	neg	neg	neg	neg	neg	neg	neg	neg	neg	neg	neg	neg	neg	neg	neg	neg	neg	neg	neg	neg	neg	neg	neg	neg	neg	neg	neg	neg	neg	neg
112	A459	rtpcr2012_neg	non-BCR-ABL1-like B-other	1	Agilent 180K	no	no	P335	no	Affymetrix U133 Plus2			rtpcr2012	neg	neg	neg	neg	neg	neg	neg	not tested	not tested	not tested	not tested	not tested	not tested	not tested	not tested	not tested	not tested	not tested	not tested	not tested	not tested	not tested	not tested	not tested	not tested	not tested	not tested	not tested	not tested	not tested	not tested	not tested	not tested	not tested	not tested	not tested
113	A469	rtpcr2012_neg	non-BCR-ABL1-like B-other	1	Agilent 180K	no	no	P335	no	Affymetrix U133 Plus2			rtpcr2012	neg	neg	neg	neg	neg	neg	neg	not tested	not tested	not tested	not tested	not tested	not tested	not tested	not tested	not tested	not tested	not tested	not tested	not tested	not tested	not tested	not tested	not tested	not tested	not tested	not tested	not tested	not tested	not tested	not tested	not tested	not tested	not tested	not tested	not tested
114	A481	rtpcr2012_neg	non-BCR-ABL1-like B-other	1	Agilent 180K	no	no	P335	no	Affymetrix U133 Plus2			rtpcr2012	neg	neg	neg	neg	neg	neg	neg	not tested	not tested	not tested	not tested	not tested	not tested	not tested	not tested	not tested	not tested	not tested	not tested	not tested	not tested	not tested	not tested	not tested	not tested	not tested	not tested	not tested	not tested	not tested	not tested	not tested	not tested	not tested	not tested	not tested
115	A483	rtpcr2012_neg	non-BCR-ABL1-like B-other	1	Agilent 180K	no	no	P335	no	Affymetrix U133 Plus2			rtpcr2012	neg	neg	neg	neg	neg	neg	neg	not tested	not tested	not tested	not tested	not tested	not tested	not tested	not tested	not tested	not tested	not tested	not tested	not tested	not tested	not tested	not tested	not tested	not tested	not tested	not tested	not tested	not tested	not tested	not tested	not tested	not tested	not tested	not tested	not tested
116	A485	rtpcr2012_neg	non-BCR-ABL1-like B-other	1	Agilent 180K	no	no	P335	no	Affymetrix U133 Plus2	PDGFRB/CSF1R normal		rtpcr2012	neg	neg	neg	neg	neg	neg	neg	not tested	not tested	not tested	not tested	not tested	not tested	not tested	not tested	not tested	not tested	not tested	not tested	not tested	not tested	not tested	not tested	not tested	not tested	not tested	not tested	not tested	not tested	not tested	not tested	not tested	not tested	not tested	not tested	not tested
117	A494	rtpcr2012_neg	non-BCR-ABL1-like B-other	1	Agilent 180K	no	no	P335	no	Affymetrix U133 Plus2			rtpcr2012	neg	neg	neg	neg	neg	neg	neg	not tested	not tested	not tested	not tested	not tested	not tested	not tested	not tested	not tested	not tested	not tested	not tested	not tested	not tested	not tested	not tested	not tested	not tested	not tested	not tested	not tested	not tested	not tested	not tested	not tested	not tested	not tested	not tested	not tested
118	A497	rtpcr2014_neg	non-BCR-ABL1-like B-other	1	Agilent 180K	no	no	P335	no	Affymetrix U133 Plus2			rtpcr2014	neg	neg	neg	neg	neg	neg	neg	neg	neg	neg	neg	neg	neg	neg	neg	neg	neg	neg	neg	neg	neg	neg	neg	neg	neg	neg	neg	neg	neg	neg	neg	neg	neg	neg	neg	neg
119	A506	rtpcr2014_neg	non-BCR-ABL1-like B-other	1	Agilent 180K	no	no	P335	no	Affymetrix U133 Plus2	PDGFRB/CSF1R normal		rtpcr2014	neg	neg	neg	neg	neg	neg	neg	neg	neg	neg	neg	neg	neg	neg	neg	neg	neg	neg	neg	neg	neg	neg	neg	neg	neg	neg	neg	neg	neg	neg	neg	neg	neg	neg	neg	neg
120	A509	rtpcr2012_neg	non-BCR-ABL1-like B-other	1		no	no	P335	no	Affymetrix U133 Plus2			rtpcr2012	neg	neg	neg	neg	neg	neg	neg	not tested	not tested	not tested	not tested	not tested	not tested	not tested	not tested	not tested	not tested	not tested	not tested	not tested	not tested	not tested	not tested	not tested	not tested	not tested	not tested	not tested	not tested	not tested	not tested	not tested	not tested	not tested	not tested	not tested
121	A521	rtpcr2014_neg	non-BCR-ABL1-like B-other		Agilent 180K	no	no	P335	no	Affymetrix U133 Plus2			rtpcr2014	neg	neg	neg	neg	neg	neg	neg	neg	neg	neg	neg	neg	neg	neg	neg	neg	neg	neg	neg	neg	neg	neg	neg	neg	neg	neg	neg	neg	neg	neg	neg	neg	neg	neg	neg	neg
122	A535	rtpcr2012_neg	non-BCR-ABL1-like B-other	1	Agilent 180K	no	no	P335	no	Affymetrix U133 Plus2			rtpcr2012	neg	neg	neg	neg	neg	neg	neg	not tested	not tested	not tested	not tested	not tested	not tested	not tested	not tested	not tested	not tested	not tested	not tested	not tested	not tested	not tested	not tested	not tested	not tested	not tested	not tested	not tested	not tested	not tested	not tested	not tested	not tested	not tested	not tested	not tested
123	A537	rtpcr2014_neg	non-BCR-ABL1-like B-other		Agilent 180K	no	no	P335	no	Affymetrix U133 Plus2			rtpcr2014	neg	neg	neg	neg	neg	neg	neg	neg	neg	neg	neg	neg	neg	neg	neg	neg	neg	neg	neg	neg	neg	neg	neg	neg	neg	neg	neg	neg	neg	neg	neg	neg	neg	neg	neg	neg
124	A538	rtpcr2012_neg	non-BCR-ABL1-like B-other	1	Agilent 180K	no	no	P335	no	Affymetrix U133 Plus2			rtpcr2012	neg	neg	neg	neg	neg	neg	neg	not tested	not tested	not tested	not tested	not tested	not tested	not tested	not tested	not tested	not tested	not tested	not tested	not tested	not tested	not tested	not tested	not tested	not tested	not tested	not tested	not tested	not tested	not tested	not tested	not tested	not tested	not tested	not tested	not tested
125	A541	rtpcr2014_neg	non-BCR-ABL1-like B-other		Agilent 180K	no	no	P335	no	Affymetrix U133 Plus2			rtpcr2014	neg	neg	neg	neg	neg	neg	neg	neg	neg	neg	neg	neg	neg	neg	neg	neg	neg	neg	neg	neg	neg	neg	neg	neg	neg	neg	neg	neg	neg	neg	neg	neg	neg	neg	neg	neg
126	A1	rtpcr2014_neg	non-BCR-ABL1-like B-other	1	Agilent 180K	no	no	P335	no	Affymetrix U133 Plus2			rtpcr2014	neg	neg	neg	neg	neg	neg	neg	neg	neg	neg	neg	neg	neg	neg	neg	neg	neg	neg	neg	neg	neg	neg	neg	neg	neg	neg	neg	neg	neg	neg	neg	neg	neg	neg	not tested	not tested
127	A2	rtpcr2014_neg	non-BCR-ABL1-like B-other	1	Agilent 180K	no	no	P335	no	Affymetrix U133 Plus2			rtpcr2014	neg	neg	neg	neg	neg	neg	neg	neg	neg	neg	neg	neg	neg	neg	neg	neg	neg	neg	neg	neg	neg	neg	neg	neg	neg	neg	neg	neg	neg	neg	neg	neg	neg	not tested	not tested	not tested
128	A11	rtpcr2012_neg	non-BCR-ABL1-like B-other	1	Agilent 180K	no	no	P335	no	Affymetrix U133 Plus2			rtpcr2012	neg	neg	neg	neg	neg	neg	neg	not tested	not tested	not tested	not tested	not tested	not tested	not tested	not tested	not tested	not tested	not tested	not tested	not tested	not tested	not tested	not tested	not tested	not tested	not tested	not tested	not tested	not tested	not tested	not tested	not tested	not tested	not tested	not tested	not tested
129	A12	rtpcr2014_neg	non-BCR-ABL1-like B-other	1	Agilent 180K	no	no	P335	no	Affymetrix U133 Plus2			rtpcr2014	neg	neg	neg	neg	neg	neg	neg	neg	neg	neg	neg	neg	neg	neg	neg	neg	neg	neg	neg	neg	neg	neg	neg	neg	neg	neg	neg	neg	neg	neg	neg	neg	neg	not tested	not tested	not tested
130	A22	rtpcr2014_neg	non-BCR-ABL1-like B-other	1	Agilent 180K	no	no	P335	no	Affymetrix U133 Plus2			rtpcr2014	neg	neg	neg	neg	neg	neg	neg	neg	neg	neg	neg	neg	neg	neg	neg	neg	neg	neg	neg	neg	neg	neg	neg	neg	neg	neg	neg	neg	neg	neg	neg	neg	neg	neg	not tested	not tested
131	A37	rtpcr2012_neg	non-BCR-ABL1-like B-other	1	Agilent 180K	no	no	P335	no	Affymetrix U133 Plus2			rtpcr2012	neg	neg	neg	neg	neg	neg	neg	not tested	not tested	not tested	not tested	not tested	not tested	not tested	not tested	not tested	not tested	not tested	not tested	not tested	not tested	not tested	not tested	not tested	not tested	not tested	not tested	not tested	not tested	not tested	not tested	not tested	not tested	not tested	not tested	not tested
132	A39	rtpcr2012_neg	non-BCR-ABL1-like B-other	1	Agilent 180K	no	no	P335	no	Affymetrix U133 Plus2			rtpcr2012	neg	neg	neg	neg	neg	neg	neg	not tested	not tested	not tested	not tested	not tested	not tested	not tested	not tested	not tested	not tested	not tested	not tested	not tested	not tested	not tested	not tested	not tested	not tested	not tested	not tested	not tested	not tested	not tested	not tested	not tested	not tested	not tested	not tested	not tested
133	A47	rtpcr2012_neg	non-BCR-ABL1-like B-other	1	Agilent 180K	no	no	P335	no	Affymetrix U133 Plus2			rtpcr2012	neg	neg	neg	neg	neg	neg	neg	not tested	not tested	not tested	not tested	not tested	not tested	not tested	not tested	not tested	not tested	not tested	not tested	not tested	not tested	not tested	not tested	not tested	not tested	not tested	not tested	not tested	not tested	not tested	not tested	not tested	not tested	not tested	not tested	not tested
134	A49	rtpcr2012_neg	non-BCR-ABL1-like B-other	1	Agilent 180K	no	no	P335	no	Affymetrix U133 Plus2			rtpcr2012	neg	neg	neg	neg	neg	neg	neg	not tested	not tested	not tested	not tested	not tested	not tested	not tested	not tested	not tested	not tested	not tested	not tested	not tested	not tested	not tested	not tested	not tested	not tested	not tested	not tested	not tested	not tested	not tested	not tested	not tested	not tested	not tested	not tested	not tested
135	A53	rtpcr2012_neg	non-BCR-ABL1-like B-other	1		no	no	P335	no	Affymetrix U133 Plus2			rtpcr2012	neg	neg	neg	neg	neg	neg	neg	not tested	not tested	not tested	not tested	not tested	not tested	not tested	not tested	not tested	not tested	not tested	not tested	not tested	not tested	not tested	not tested	not tested	not tested	not tested	not tested	not tested	not tested	not tested	not tested	not tested	not tested	not tested	not tested	not tested
136	A54	rtpcr2012_neg	non-BCR-ABL1-like B-other	1	Agilent 180K	no	no	P335	no	Affymetrix U133 Plus2			rtpcr2012	neg	neg	neg	neg	neg	neg	neg	not tested	not tested	not tested	not tested	not tested	not tested	not tested	not tested	not tested	not tested	not tested	not tested	not tested	not tested	not tested	not tested	not tested	not tested	not tested	not tested	not tested	not tested	not tested	not tested	not tested	not tested	not tested	not tested	not tested
137	A68	rtpcr2012_neg	non-BCR-ABL1-like B-other	1	Agilent 180K	no	no	P335	no	Affymetrix U133 Plus2			rtpcr2012	neg	neg	neg	neg	neg	neg	neg	not tested	not tested	not tested	not tested	not tested	not tested	not tested	not tested	not tested	not tested	not tested	not tested	not tested	not tested	not tested	not tested	not tested	not tested	not tested	not tested	not tested	not tested	not tested	not tested	not tested	not tested	not tested	not tested	not tested
138	A76	rtpcr2012_neg	non-BCR-ABL1-like B-other	1	Agilent 180K	no	no			Affymetrix U133 Plus2			rtpcr2012	neg	neg	neg	neg	neg	neg	neg	not tested	not tested	not tested	not tested	not tested	not tested	not tested	not tested	not tested	not tested	not tested	not tested	not tested	not tested	not tested	not tested	not tested	not tested	not tested	not tested	not tested	not tested	not tested	not tested	not tested	not tested	not tested	not tested	not tested
139	A83	rtpcr2012_neg	non-BCR-ABL1-like B-other	1	Agilent 180K	no	no	P335	no	Affymetrix U133 Plus2			rtpcr2014	neg	neg	neg	neg	neg	neg	neg	neg	neg	neg	neg	neg	neg	neg	neg	neg	neg	neg	neg	neg	neg	neg	neg	neg	neg	neg	neg	neg	neg	neg	neg	neg	neg	neg	neg	neg
140	A84	rtpcr2012_neg	non-BCR-ABL1-like B-other	1	Agilent 180K	no	no	P335	no	Affymetrix U133 Plus2			rtpcr2012	neg	neg	neg	neg	neg	neg	neg	not tested	not tested	not tested	not tested	not tested	not tested	not tested	not tested	not tested	not tested	not tested	not tested	not tested	not tested	not tested	not tested	not tested	not tested	not tested	not tested	not tested	not tested	not tested	not tested	not tested	not tested	not tested	not tested	not tested
141	A85	rtpcr2012_neg	non-BCR-ABL1-like B-other	1	Agilent 180K	no	no	P335	no	Affymetrix U133 Plus2	PDGFRB/CSF1R normal		rtpcr2012	neg	neg	neg	neg	neg	neg	neg	not tested	not tested	not tested	not tested	not tested	not tested	not tested	not tested	not tested	not tested	not tested	not tested	not tested	not tested	not tested	not tested	not tested	not tested	not tested	not tested	not tested	not tested	not tested	not tested	not tested	not tested	not tested	not tested	not tested
142	A88	rtpcr2012_neg	non-BCR-ABL1-like B-other	1	Agilent 180K	no	yes	P335	no	Affymetrix U133 Plus2			rtpcr2012	neg	neg	neg	neg	neg	neg	neg	not tested	not tested	not tested	not tested	not tested	not tested	not tested	not tested	not tested	not tested	not tested	not tested	not tested	not tested	not tested	not tested	not tested	not tested	not tested	not tested	not tested	not tested	not tested	not tested	not tested	not tested	not tested	not tested	not tested
143	A90	rtpcr2012_neg	non-BCR-ABL1-like B-other	1		no	no	P335	no	Affymetrix U133 Plus2			rtpcr2012	neg	neg	neg	neg	neg	neg	neg	not tested	not tested	not tested	not tested	not tested	not tested	not tested	not tested	not tested	not tested	not tested	not tested	not tested	not tested	not tested	not tested	not tested	not tested	not tested	not tested	not tested	not tested	not tested	not tested	not tested	not tested	not tested	not tested	not tested
144	A93	rtpcr2014_neg	non-BCR-ABL1-like B-other	1	Agilent 180K	no	no	P335	no	Affymetrix U133 Plus2			rtpcr2014	neg	neg	neg	neg	neg	neg	neg	neg	neg	neg	neg	neg	neg	neg	neg	neg	neg	neg	neg	neg	neg	neg	neg	neg	neg	neg	neg	neg	neg	neg	neg	neg	neg	neg	neg	neg
145	A94	rtpcr2012_neg	non-BCR-ABL1-like B-other	1	Agilent 180K	no	no	P335	no	Affymetrix U133 Plus2			rtpcr2012	neg	neg	neg	neg	neg	neg	neg	not tested	not tested	not tested	not tested	not tested	not tested	not tested	not tested	not tested	not tested	not tested	not tested	not tested	not tested	not tested	not tested	not tested	not tested	not tested	not tested	not tested	not tested	not tested	not tested	not tested	not tested	not tested	not tested	not tested
146	A95	rtpcr2012_neg	non-BCR-ABL1-like B-other	1	Agilent 180K	no	no	P335	no	Affymetrix U133 Plus2			rtpcr2012	neg	neg	neg	neg	neg	neg	neg	not tested	not tested	not tested	not tested	not tested	not tested	not tested	not tested	not tested	not tested	not tested	not tested	not tested	not tested	not tested	not tested	not tested	not tested	not tested	not tested	not tested	not tested	not tested	not tested	not tested	not tested	not tested	not tested	not tested
147	A97	rtpcr2012_neg	non-BCR-ABL1-like B-other	1	Agilent 180K	no	no	P335	no	Affymetrix U133 Plus2			rtpcr2012	neg	neg	neg	neg	neg	neg	neg	not tested	not tested	not tested	not tested	not tested	not tested	not tested	not tested	not tested	not tested	not tested	not tested	not tested	not tested	not tested	not tested	not tested	not tested	not tested	not tested	not tested	not tested	not tested	not tested	not tested	not tested	not tested	not tested	not tested
148	A100	rtpcr2012_neg	non-BCR-ABL1-like B-other	1	Agilent 180K	no	yes	P335	no	Affymetrix U133 Plus2			rtpcr2012	neg	neg	neg	neg	neg	neg	neg	not tested	not tested	not tested	not tested	not tested	not tested	not tested	not tested	not tested	not tested	not tested	not tested	not tested	not tested	not tested	not tested	not tested	not tested	not tested	not tested	not tested	not tested	not tested	not tested	not tested	not tested	not tested	not tested	not tested
149	A102	rtpcr2012_neg	non-BCR-ABL1-like B-other	1	Agilent 180K	no	no	P335	no	Affymetrix U133 Plus2			rtpcr2012	neg	neg	neg	neg	neg	neg	neg	not tested	not tested	not tested	not tested	not tested	not tested	not tested	not tested	not tested	not tested	not tested	not tested	not tested	not tested	not tested	not tested	not tested	not tested	not tested	not tested	not tested	not tested	not tested	not tested	not tested	not tested	not tested	not tested	not tested
150	A103	rtpcr2012_neg	non-BCR-ABL1-like B-other	1	Agilent 180K	no	no	P335	no	Affymetrix U133 Plus2			rtpcr2012	neg	neg	neg	neg	neg	neg	neg	not tested	not tested	not tested	not tested	not tested	not tested	not tested	not tested	not tested	not tested	not tested	not tested	not tested	not tested	not tested	not tested	not tested	not tested	not tested	not tested	not tested	not tested	not tested	not tested	not tested	not tested	not tested	not tested	not tested
151	A104	rtpcr2014_neg	non-BCR-ABL1-like B-other	1	Agilent 180K	no	no	P335	no	Affymetrix U133 Plus2			rtpcr2012	neg	neg	neg	neg	neg	neg	neg	not tested	not tested	not tested	not tested	not tested	not tested	not tested	not tested	not tested	not tested	not tested	not tested	not tested	not tested	not tested	not tested	not tested	not tested	not tested	not tested	not tested	not tested	not tested	not tested	not tested	not tested	not tested	not tested	not tested
152	A110	rtpcr2012_neg	non-BCR-ABL1-like B-other	1	Agilent 180K	no	no	P335	no	Affymetrix U133 Plus2			rtpcr2012	neg	neg	neg	neg	neg	neg	neg	not tested	not tested	not tested	not tested	not tested	not tested	not tested	not tested	not tested	not tested	not tested	not tested	not tested	not tested	not tested	not tested	not tested	not tested	not tested	not tested	not tested	not tested	not tested	not tested	not tested	not tested	not tested	not tested	not tested
153	A111	rtpcr2012_neg	non-BCR-ABL1-like B-other	1	Agilent 180K	no	no	P335	no	Affymetrix U133 Plus2			rtpcr2012	neg	neg	neg	neg	neg	neg	neg	not tested	not tested	not tested	not tested	not tested	not tested	not tested	not tested	not tested	not tested	not tested	not tested	not tested	not tested	not tested	not tested	not tested	not tested	not tested	not tested	not tested	not tested	not tested	not tested	not tested	not tested	not tested	not tested	not tested
[truncated: 5 more columns]
